# Supplementary material for: Pharmacologic Potential of Statins in Cancer Prevention: Colo-Rectal Cancer Risk in Dyslipidemic Patients from a Korean Nationwide Cohort
Source: Pharmaceuticals (Basel). 2025 Aug 21;18(8):1236. doi: 10.3390/ph18081236 (PMC12389320; doi:10.3390/ph18081236)
Supplement: Supplementary file 1 [file pharmaceuticals-18-01236-s001.zip]

Archive with 1 entries (1 files):
- pharmaceuticals-3777282-supplementary.pdf
